# Supplementary material for: One-Step Solution Deposition of Antimony Selenoiodide Films via Precursor Engineering for Lead-Free Solar Cell Applications
Source: Nanomaterials (Basel). 2021 Nov 26;11(12):3206. doi: 10.3390/nano11123206 (PMC8703622; doi:10.3390/nano11123206)
Supplement: Supplementary file 1 [file nanomaterials-11-03206-s001.zip]

Archive with 1 entries (1 files):
- nanomaterials-1462528-supplementary.pdf
